# Supplementary material for: Structural basis for mTORC1 regulation by the CASTOR1–GATOR2 complex
Source: Nat Struct Mol Biol. 2025 Jul 25;32(10):1980–8. doi: 10.1038/s41594-025-01635-0 (PMC12477443; doi:10.1038/s41594-025-01635-0)
Supplement: Supplementary file 7 — Source data for graph. [file 41594_2025_1635_MOESM7_ESM.xls]

## Sheet: Raw data
Raw Ct values
	shLUC				shCASTOR1
Replicate	1	2	3		1	2	3
	ACTB				ACTB
Ct	20.9088	20.8791	20.82		19.2828	19.3925	19.3397
	HPRT1				HPRT1
Ct	24.1044	24.1007	24.5296		23.1576	23.1184	23.1355
	CASTOR1				CASTOR1
Ct	32.7475	33.061	32.7594		33.7495	33.0556	33.2359
2-△△Ct normalization
Replicate	1	2	3
	shLUC
CASTOR1 mRNA level	1	1	1
	shCASTOR1
CASTOR1 mRNA level	0.21	0.43	0.27
